# Supplementary material for: ATP/IL-33-Co-Sensing by Mast Cells (MCs) Requires Activated c-Kit to Ensure Effective Cytokine Responses
Source: Cells. 2023 Nov 24;12(23):2696. doi: 10.3390/cells12232696 (PMC10705958; doi:10.3390/cells12232696)
Supplement: Supplementary file 1 [file cells-12-02696-s001.zip]

Archive with 1 entries (1 files):
- cells-2665680-supplementary.pdf
